# Supplementary material for: Phylogenetic Origin of Primary and Secondary Metabolic Pathway Genes Revealed by C. maxima and C. reticulata Diagnostic SNPs
Source: Front Plant Sci. 2019 Sep 24;10:1128. doi: 10.3389/fpls.2019.01128 (PMC6771394; doi:10.3389/fpls.2019.01128)
Supplement: Supplementary file 2 [file Table_2.xlsx]

## Sheet: Suppl Mat Table 4
Milena do Amaral Santos, Marcia Fabiana Barbosa de Paula, Frederique Ollitrault, Ronan Rivillan, Edson Mario de Andrade Silva, Abelmon da Silva Gesteira, François Luro, Dominique Garcia, Patrick Ollitrault, Fabienne Micheli. Analysis of the phylogenic origin of key genes for citrus fruit quality using C. maxima and C. reticulata diagnostic SNPs. Frontiers in Plant Science
Supplementary material, table 4: Diagnostic set of 115 SNPs related to fruit quality and their impact on the protein sequence. aa: amino acid; R: C. reticulata; M: C. maxima.
Gene code	ID SNP	Position	SNP*	Sequence used for KASParTM primer selection	Codon	aa	Diversity	GST
CRTISO_6	CRITSO_6_001	19580386	[T/G]	CTTACCTCCCAGTCCTCTATGGAACAAATTGTAAATATGTGAAGAATATG[T/G]TGCCCCTCTGGAGCCAAAGATGAATCAAGAACYGTTGGAATGCTTAAAAAT	caC/caA	H/Q	RM	1
	CRITSO_6_002	19581034	[A/T] e	TACTATTTATGATCAATTATAACAAGTATGTTCTAACTTACAGCTTTGCC[A/T]TGCTCAAGTATAACTTTGGTTACATTAGCCTTATAGAGTATTTCACTGCCC	caA/caT	Q/H	RM	1
	CRTISO_6_003	19580111	[A/T] d	TATCTGCATATGAATCATACCTCCCTAAAAGCAATTGATTGTTTAAGCCC[A/T]GGAAACAGTTTGTTCTCCAGTCTATTGATTATTTCATCTGCCACAAGCTC	ccA/ccT	P/P	RM	1
DXS_1	DXS_1_004	2201769	[T/C] a	AACTGGTCTATCATCAATGCTAGCAACAGTGGCAACCATGTCCACAAGCT[T/C]ATCCTCATCAGATGGTGCCATGACAATCATGTTTGGCAAACATGACATGA	Gag/Aag	E/K	RM	1
	DXS_1_005	2204655	[T/G]	TGTAATGCGACAGTCAGTTCCACTGCTGCCAAACTGGACTTCAAGGATTT[T/G]TCAGTTTTTGACACTATAGAAGACAATTCAGAGCGAATTTCAACAGCTAA	gaA/gaC	E/D	RM	1
DXS_7	DXS_7_007	5044084	[A/G]	CAACTCCGGTTGGAGCCCTCAGCAGCGCTTTAAGCAAGCTCCAAGCGAGC[A/G]CTAACTTCCGCAAACTTCGTGAAGCCGCAAAAGTAAGCCTTTTAGATCCG	Gct/Act	A/T	RM	1
	DXS_7_097	5043747	[A/G]	GTGCAGGACATAGTTCCACAAGCATCTCTGCTGGTCTTGGTATGTACTTC[A/G]CTCTCTTAATATTTTCCTTTCATCAATCTAGAGAAATTGTAGGATGCAGA	¬¬	¬¬	RR	1
	DXS_7_008	5044407	[A/G]	ACAATGTCGAAGATTTAGTTACTATCTTTCAGAGAGTGAAAGAAATGCCT[A/G]CGCCAGGGCCAGTTCTGATCCATGTTGTAACAGAGAAGGGAAAGGGCTAT	Gcg/Acg	A/T	RM	1
DXS_9	DXS_9_010	2355144	[A/G]	TTGTATAAGACTGGGTCCTGGCACTGGATTTGAATTGCTTTCCAGTGGCC[A/G]GATCAAACTTTGCCACACCTACAAAATCAAATCAAGTGTAAATCATTCTC	cTg/cCg	L/P	RR	0.66
	DXS_9_011	2354611	[A/C]	ACCATGTGAAAAAGCTCTGCCTCATCAGAAGGAGCCATTACCACCATGTT[A/C]GGAAGGCATGCCATAAAAGTGACATCAAAAGACCCACAATGTGTGGGACC	ccG/ccT	P/P	RM	1
	DXS_9_012	2355446	[T/C] a	TGACCATCAACAGGACCGATATAATAGAGTCCAAGCTCTTCAAACAGTGT[T/C]GATCCAGAACCACTGATCATTCCACGAGCATATTCGTCAACTTTTGCAGC	tcA/tcG	S/S	RM	1
HYB_9	Hyb_9_013	29488937	[T/C] a	GACAAATTGATCCAAAAATTGGTCCTCCCATTAAATTGATTATTTTGGAA[T/C]CCTGTTGTATGATTTGATTCTCTTACTGATCTCCTTCTCCAATTCTTCTA	Gtt/Att	V/I	RM	1
	Hyb_9_014	29489930	[A/C]	TTACAGCACCAAARCAGAGACCAGGTACAAGGCCTTTGTGGAAGAAGCCAA[A/C]AGAGAGAAGGGCTATGGCTGGAACTGCGTTGATTATGGCAAACACATCGT	Ttt/Gtt	F/V	RM	0.66
	Hyb_9_099	29488796	[T/G] a	ATAATAGTATAATTARTATATCCCTTTTGTTATCTTTCATTGACTATATAT[T/G]ATTTAACATCATAAACTTTACAACAGTAATCCACCCATAAGCATTCATAA	¬¬	¬¬	RM	1
	Hyb_9_015	29490755	[C/G]	GCCACGCGGGCAGCAGTCGAGATCTGGGTACCCGACTCCTCCTCCTCCTC[C/G]TCCGTGAAAGTCTCGATCTGGGTGCTTTGTTTTTTCTCCTCTAAAACAAAA	gaG/gaC	E/D	RR	0.55
LCYe_1	LCYe_1_016	10946683	[A/G] b	TGTAGATTGTAATCATAGTTCCTATAAAGTGACAGCTAGAGCTACTAGTA[A/G]TAATGCTGGTAGTGAGAGTTGCGTAGCCGTCAAAGAAGAAGATTATATTA	aAt/aGt	N/S	RM	1
	LCYe_1_017	10949337	[C/G] b	TAGAAAATATGCATTGCAGGAAACTTGTTTGGCATCGAAAGATGGTTTAC[C/G]TTTTGACATATTGAAGAAAAAGCTCATGGCAAGGTTAGAGAGATTGGGAA	cGt/cCt	R/P	RM	1
	LCYe_1_018	10947735	[A/G]	GAAGATGAATTTAGAGGTACCGATTTCCTTCAAATCAAAATCTGTTCCAC[A/G]ATCTGGGATGAGTTTTCATGTATATTATATCCAATGAATTTCGTTTATAG	¬¬	¬¬	RR	0.51
CCS_8	CCS_8_019	19259940	[A/G] a	AGCAAGCTCTGCAAGAGACAACCTTGAGGACAGAAACCCATGCCAGTAGT[A/G]AGGATTCAAATCAAAGAAAGCATCAAAGAATCTCCTAGTCCCCTTCAAAT	Tac/Cac	Y/H	RM	1
	CCS_8_020	19260867	[T/C]	ATCATTAATAAAAACACAAGTCATCGGCCAAGTTTTGTCCAAACAGTCTA[T/C]AAGTCCTATGTCTTCAAACTCATCAACCCAAACTCCATAGTTGTTAGGCC	Gta/Ata	V/I	RR	0.71
	CCS_8_021	19260511	[A/G]	TAAGGCTCATTCCCTAAATGGGAATCTCTCCAATCCATGAGAACCATTTT[A/G]TCTAAATCAAAAGGGTGACTCTCAACCTCAGCTAAAATCCCATGAGCAAT	gaC/gaT	D/D	RM	1
LCYb_9	LCYb_9_022	22728581	[T/G] g	GTATTTCAAGGAGTCACGGATAACCCTTGTAGGAAAGCCATGGATACT[T/G]TACTCAAAACTCATAACAAGCTTGAATTCTTGCCCCAAGTTCACGGGGCT	Gta/Tta	V/L	RM	1
	LCYb_9_023	22728720	[T/G] g	GAACCAGGAGCTTAGGTTTGGTCTCAAGAAGTCTCGTCAAAAGAGGAATA[T/G]GAGTTGTTTCATTAAGGCTAGTAGTAGTGCTCTTTTGGARCTAGTTCCTGA	aTg/aGg	M/R	RM	1
	LCYb_9_024	22729397	[C/G]	ACAAGATGGTTTTCATGGATTGGAGAGATTCGCATCTGAACAACAATTCG[C/G]AGCTCAAAGAGGCAAATAGCAAAATTCCTACTTTTCTTTATGCCATGCCC	Gag/Cag	E/Q	MM	1
NCED_2	NCED_2_100	35237027	[A/C]	TTTTATCCGAAATTCGGCTCARTTTAAAGACTGGTGAGTCCACGCGCCGCC[A/C]GATTCTCTCGGAGTCTGATCAAGTGAACTTGGAGGCTGGGATGGTGAATC	cCg/cAg	P/Q	RM	1
	NCED_2_026	35236903	[A/G]	CGTTCTGCTTTCACTTGTGGAACGCTTGGGAGGAGCCGGAAACTGATGAA[A/G]TTGTTGTCATTGGATCATGCATGACACCTGCTGACTCAATTTTCAACGAG	Gtt/Att	V/I	RM	1
NCED_3	NCED_3_028	29352238	[T/C]	TTCTTGATTAATTCTTGCAATTTAGGCCTGCTTGGCCAAATCTTTCGCGC[T/C]TATGAACGTCCCGTGGAAGCCATAAGGAACTCGAGATGGAAGCTTAACTG	Agc/Ggc	S/G	RM	1
	NCED_3_029	29353038	[T/C]	CCTCAAGGGGAATCTCAACGTCCGGAGACTTGATCCCTTGGGGCGAAAAC[T/C]GAAAGTACTTCAAGTAAGGCTTCTTGACAACGTCATAACTCAGAGCAAAC	cGg/cAg	R/Q	RM	1
	NCED_3_030	29353389	[T/C]	CGATGCCCGTGTGGCCGTGAAGCTCGCCAATGGCTTTGGGGAATACGGGG[T/C]GGCCTAAGCTACGTTCTTGAACAAAACGGTTTGTTTCAGTGAAACGACAA	cAc/cGc	H/R	RR	0.77
NCED_9	NCED_9_031	10203269	[T/C]	CATTGTTGGTTGGTCAAGTGTAACATCCACGTCACGTGACTTCTTCCCGT[T/C]ATTACTGCCTCCAAACCTGAAGTACTTCAAGTACGGTTTCCTAACAACGT	Aac/Gac	N/D	MM	1
PDS_9a	PDS_9a _032	17790595	[A/G] g	TTTTCAAAATTAGAAAAAAGAAAAGTAAAAGAGATGTATTCATCAATGAC[A/G]GCTAATATGTAGTCCATTTGTTGACTTATACAGGGTATTTTTCAATTGCA	¬¬	¬¬	RM	1
	PDS_9a _033	17791304	[A/G] g	ATACCTATGGAATGCATGTGGCCTGGAATGCATGTGGCCTAAATGTGGAA[A/G]ATGGATATGTGGGATAAAGGTCATTATAAGAAATATATATGTTCATCA	¬¬	¬¬	RM	1
	PDS_9a _034	17792958	[T/G]	GGTTCAACCAGTGTAGAAGATGACATATGATAGTCAAGAAAAGACAAGGA[T/G]CAAAGTTTCTTGTCTAGTTTGCTCATGTAACTTTTTAACCCTAAGTAATT	¬¬	¬¬	MM	1
PDS_9b	PDS_9b _035	17778673	[A/G] g	TCCGAGATAGTGAACCGATGGGTCAGAGCCTGAAAATTCGAGTTAAAACG[A/G]GGACAAGGAAGGGTTTCTGTCCTTCGAAGGTTTGGTTGTTATTATTCTTT	Ggg/Agg	G/R	RM	1
	PDS_9b _036	17779170	[A/G]	CAATTATTTACTAAACACCATAAAACTTTAAGCTACAGCTACTAGATAGC[A/G]ATATGAAATGGAGCCTATGGGTGTGTATGGCATTGTGGATGGACAGTTAT	¬¬	¬¬	RM	1
	PDS_9b _037	17779554	[A/C]	TTGGAAAAATGAAAAGAAAAAGGAAATAGATTCATGAAGTGTCTTGAAAA[A/C]AATTGTTCTAAGCAACGCAATAGAATGAATCCTAGCATTCTTTCACTTCT	¬¬	¬¬	MM	1
ZEP_7	ZEP_7_038	3223699	[A/C]	GATTCACAATCATAATCATACCCAATTAAATAGGGTTCATTCTCATGTGAT[A/C]CACTTAAATAAATAGGCTGCGAAACAACATTCTCACTTCCAGATGGTACT	gGa/gTa	G/V	RM	1
	ZEP_7_039	3228529	[A/T]	CTTGTTCCGGTCCTGAATTTGTAGTTAATACAGTGATCATAACGTGAAAA[A/T]TCAATGCAAGAATGTTTGTATACAGGAACTGGGAAGTGGGTTMTTGAGAAA	gaA/gaT	E/D	RM	1
	ZEP_7_102	3223842	[A/G]	ATTTCAGAATGTGTACAAGAATTAGAAAAGGCACAAGGGTTGATATTCAC[A/G]AACATAAGGTTTATCATACGCACTCTCCATTCATAGCACGCTCCAATGCG	¬¬	¬¬	RM	1
	ZEP_7_104	3222750	[T/C]	TTCCTGTATACTCCGATAAAAAAATGACTAACTTCAGATATTTTACACTG[T/C]CTGAAGAATTTCACCCGCTTCCTTTCTCTCYGAATTATTATTTGGAGGAGT	¬¬	¬¬	MM	1
Z-ISO_3	Z-ISO_3_041	39692943	[A/G]	AAATGGTGTCCAATTAAACCCAGTGACGCTGCCGCTGCTACTGAATTTCC[A/G]ATCCATAAAGTGTGAGCTAAGCACCAGATTACCTGCCCAACCATCTGCAA	atC/atT	I/I	RM	1
	Z_ISO_3_042	39694029	[T/C]	GTTGATGAAGTATACCTGAATCAAATCACTCCAAAAGTTAAGAAGTCTGC[T/C]ACTGCTAGAATATATTTCTATCATGCCTAACAAGGCTAAGAACTTAGAAC	¬¬	¬¬	RM	1
	Z_ISO_3_105	39693203	[A/C]	TGCCTGCCTCCAACYACCGCATAAATCTGATAGAATGTTTCTTTCAAGCAA[A/C]CTGTTCTTTTTTCTTCAAAAATACAATACCAAAAATRCCCAAGAAATCTTC	¬¬	¬¬	MM	1
FEH_1	FEH_1_045	4120042	[T/C]	TGTTGTTTTCTGCTAATTGCCAACGGAGCACATCAATCCGAAGCTTGTTA[T/C]GGGACAAATCAGAAGTTGCAGTCTCTCCAGGTTTCGGCTCCAGCAAACCA	taC/taT	Y/Y	RM	1
INV_6	INV_6_047	20336709	[A/T]	GTGGTCCAAAAAGGATTCCCATTTTGATCAGAGCAAATGGTTGTGAGAA[A/T]GAAGTATCCACCCATCACTATCTTTTAAGTGTTTGGAACTTCGAAACAAGA	¬¬	¬¬	RM	1
	INV_6_107	20334875	[A/C]	TCAAAGAAAGTCTTTGACGCATAAAAATTTCCATAATCATATCTCAGCCC[A/C]CTCCAACCATCAACTGAATCTTYATCGGGCACATACCTGTCCTTGTCCCT	agG/agT	R/S	MM	1
	INV_6_108	20335430	[A/G]	TTATGGGCTTGTTGCCCGGGAGAACGGTGGCGGATCCGGACCAACAGCC[A/G]TTTATATCAAATGGTTTTGATGGGTRAAGTGCAGGCTCGAGAGCYTCCCAA	aaT/aaC	N/N	RM	1
	INV_6_109	20337813	[T/C]	TGACAAAAGAATTTTTAAAGAAAACGATAGCTTTTATCGGAATTCAGAA[C/T]CTTAAACATATCAAATCCATGACAAGAAATATTTTTTTAAGAAATAATAGG	¬¬	¬¬	RM	1
	INV_6_048	20334510	[C/G]	CAAACCTGGGCAGCTGTGACTCCTTTAACCTCAACATGGTGTCCTTTTTT[C/G]AGCTCTTGGTTGCTTATATGAACATTTTTGCCCCTTAGGGTCTCTAACTC	ctC/ctG	L/L	MM	1
INV_7a	INV_7a _049	6558776	[T/C]	CATCAGCCACACTTTGTGATTCATTAATCCAACCCCACAAAATCCTCCTG[C/T]TCTTGGCACTATCAAAGAAAGTCTTAGAAGCGTAAAATTTTCCATAGTCA	aGc/aAc	S/N	RM	1
	INV_7a _050	6557846	[A/G]	GTGTACTCTTGGGAGTCACTTGAAGCCAAAACTCTCAGCCCAAATGGACC[A/G]AGACCACCTCTCACTGAGGCATTCTTTGTGTTGCAAAGCCACTGAGCATG	ctC/ctT	L/L	RM	1
	INV_7a _051	6559831	[A/C]	ATTTTAATGCCCTATTTATACCAAGACCCCAAGAATCCGAAATTAACAGA[A/C]TAAGCTCGGATTATTATTACATGAAAAAAAAAACCTATAAACCATAATAA	¬¬	¬¬	RR	1
INV_7b	INV_7b_052	6562070	[C/G]	AAAAATTGTAAAGACCTGCTTTGGTCACTGCACATAAGCACCACAAACTT[C/G]TTGTCTTCGCCTTTGAATATTCTGAAAAACACTGCTGTGTATTCTTTCAA	aaG/aaC	K/N	RM	1
	INV_7b _053	6562761	[T/C]	ACTTGATGACTCATTAACCCAACCCCACAAAACCCTCCTGTTCTTGGCAC[T/C]ATCAAAGAAAGTCTTGGAAGCATAATATTTTCCGTAATCAAATCTCAATC	Agt/Ggt	S/G	RM	1
	INV_7b _054	6562309	[A/G]	TGAAATCTCAACATCTGCCTGTAATACAAAAACAACCAAAGTTGAATTTT[A/G]GGACTTTAGCGTAGTGGGTTAGGACATATTAWTGATACTTGGCAAAAACC	¬¬	¬¬	RR	1
INV_9	INV_9_055	27286067	[A/C]	TTTGGATGATACAAAGGTGGACCATTATGCAATCGGGACCTATAACCCGG[A/C]GAACGACAAGTGGACACCCGATAACCCGGAAGAGGAYGTGGGTATCGGGT	gAg/gCg	E/A	RM	1
	INV_9_056	27287227	[T/C]	AACAAAGGCAATTTATGGAGCTGCAAGGTTATTTTTGTTCAATAATGCAAC[C/T]GGGGTGAATGTTAAGGCAACTCTCAAAATATGGCGGCTGAATTCTGCCT	acT/acC	T/T	RM	1
	INV_9_110	27287017	[T/C]	TCAAGGTGAAAAATTGTCAATGAGGATATTGGTAAGTCATATTTGGAAAA[C/T]TATGTCACAAGGGTCTGCTTAGAGTGCTTTAAGTGATGAAGATTGAGCAC	¬¬	¬¬	MM	1
	INV_9_111	27283782	[T/C]	TTGGCTTGYTCTACTGATTAATTCAACTTGTGCTCCTTGGTGGGGGATTC[C/T]GGGTGATTCGGCTTCAGATCCTAATGGTAAGTCTTCTAATTAAGTGTTTC		¬¬	MM	1
SPP_2	SPP_2_058	649938	[T/G]	AGTGGTGAAGACCAAATATGTTACCATTGTAAGGTCAAGGTCTGAGACTA[T/G]CATGAGACGAGCAGAACCATCAAGACGATCCATAGTTGTTGAAACTGAAA	Ata/Cta	I/L	RM	1
	SPP_2_059	648813	[A/G]	CGCTGAATAATTCGGCATCATTTCCAGAGTCACCACAAACAAGAGTATTA[A/G]CCGGTACTTTGCCATCAATTTTGAATTTTTTAAGCACATATGCAAGAGCC	gTt/gCt	V/A	RM	1
	SPP_2_060	647558	[T/C]	GTAAAGGGCTACACTCTAGAAGTTAGAAGACTATAAAGATTACAGAAGCA[C/T]AAGCTATAACAAGTAAAAATGTCAAGAAAATTAATTGAAATTAAAAATCC	¬¬	¬¬	MM	1
	SPP_2_112	649874	[T/C]	ATTCAAGTATTACAATAAAAAGTAGTTAAAATTCAGATCAAGTAATCAGT[C/T]GAGTCTACCAACAAGTGGTGAAGACCAAATATGTTACCATTGTAAGGTCA	¬¬	¬¬	MM	1
SPP_6	SPP_6_061	19587935	[A/T] d	AAGGTGCTGGCAAGGGACAAGCTCTTGCATATCTACTCAGGAAGTTTAAG[A/T]GTGAGGGAAAAGTACCAACTAACACTCTTGTCTGTGGTGATTCTGGAAAT	Agt/Tgt	S/C	RM	1
	SPP_6_063	19587634	[A/G]	CAACGGCCACATAAGGTCAGCTTTTACGTTGATAAAGATAAGGCTCAGAC[A/G]GTGACTCAAAAGCTTTCAGAGATTTTCAAGAATCGCGGGGTAAGATTTAA	acG/acA	T/T	MM	1
	SPP_6_114	19588524	[T/C]	TTAAGGCTATCTAGAACGGAGAGTGCTTCAAGTTCTTTAAATGAGAAAAAT[C/T]TTCATTTCTTGCATGTTTTAATTTGTGTAATTAGTGGACTTTTCCCYAA	¬¬	¬¬	RM	1
	SPP_6_115	19588948	[T/C]	CCCTAAGCCAGGGTCCGGAGGAAGTTTATCTTAAAATTTCAGGTCCAACAG[C/T]GCATGCTTGATGGGATTTTGTCAATGTCACTTTTAGATATCTGAATTCA	¬¬	¬¬	RR	1
	SPP_6_116	19589174	[T/C]	CTTGTTGGATTTAGAGAATTACTTTCATTACAAGGATTAAAGCTTGATTAT[C/T]AGTTGGCTGTAGTTGACTCGATGCTCGTCATGCAGTTAATGCARTTTGT	¬¬	¬¬	RM	1
SPS_1	SPS_1b _065	25882871	[C/G]	TATAGAGCCTTCAGTCCTTTCCTTTTCCACAGCCTCACAGATCTTCTTAGT[C/G]GCATCAAGAAGACCTGTAGTGCTATCACAATCCACAGAAATGACAAAGA	gcG/gcC	A/A	RM	1
	SPS_1b _117	25882940	[T/C]	AGTGCTATCACAATCCACAGAAATGACAAAGATATGCTTCCGCCTCCTCAA[C/T]GCTGGAAACTTAGCAGCACCTGTATTCTGGTCCACTTTATCTGTGGAAC	gcA/gcG	A/A	RM	1
	SPS_1b_118	25883615	[T/C]	TATATCAACAGGTCCTCCATTCTTAGTGGCCACAATGGGCAAACCATGAGC[C/T]GCTGCCTGCTCAGCCACCCCAAAAAAGAAAAAAAAAGTGTGAAATTTGA	gcG/gcA	A/A	RM	1
	SPS_1b _119	25883715	[A/T]	AGCTTTGGGTGAAAAATAAACAGTCGCAGTTTTTTTTTTTTAATATACAGT[A/T]CTAGAAATAGTACCTCAATCAAAGTAAGCCCAAAAGGCTCTATAAAAGC	¬¬	¬¬	RM	1
SPS_3	SPS_3_069	23008371	[A/C]	GGAGACYTCAAGCTTAATGCAGAGCTAGATGCAGTAACAAGACAGAAAAA[A/C]CTCATAGAGGCCATCACCCAAAAGGCTTCTTTCAATGGAAATGCCAGTGT	aaC/aaA	N/K	RM	1
	SPS_3_070	23004267	[T/C]	CTATCTGAAGGGGAGAAGGAGAAGGGGGATTCAATAAATGCTTCAGAATC[C/T]CTCAAGGAAATTCCTAGAATCAATTCCGATATGCAAATTTGGTCTGAGGA	tcT/tcC	S/S	MM	1
	SPS_3_120	23007967	[T/G]	CCTATATAGAATTTCAGCATGCCCTTTGGATCCACTAGTCTATTATAATCT[G/T]CATACTGGACTTGCTAGTATAATATTCTACCAAACTAACTGTAACAGAG	¬¬	¬¬	RM	1
	SPS_3_121	23008019	[A/C]	CATACTGGACTTGCTAGTATAATATTCTACCAAACTAACTGTAACAGAGGA[A/C]TCTGTTTTACTAGGCACTTAACAATGGTCTCCTAGTCGATCCACATGAT	¬¬	¬¬	RM	1
GT_9	GT_9_073	15985569	[T/C]	TACATAGACTCTAATTATGGGGAATCGAGATGATATTGAGGAGATGTCTAG[C/T]GGAAATGCTAGTGTGCTTATAACAGTGTTGAAATTGATTGATAAGTATG	agT/agC	S/S	RM	1
	GT_9_123	15987291	[A/T]	GAAGAAAACCATTTGGAAGCTTATGAATACAACTGAAGGTGGAGAAAATTC[A/T]AAAAATTCTTCCAGCCCCATTCAGGAGGATCAGAAATCAAGCAATGCCC	tcA/tcT	S/S	RM	1
	GT_9_124	15987011	[A/C]	AAAAATGATTCAGATAATGTATGATSTATTTAAAGCTGTTCGATTGGATC[A/C]TCAGACTGCAAGAGTCACAGGATTTGCTCTATCAACAGCAATGCCTGTGT	cAt/cCt	H/P	RR	1
SUSY_1a	SUSY_1a_074	24769925	[T/C]	GGGAAGGTATKCCAAAGCACCTGAGATTTTATTAATCTATTTTCAGATTAA[T/C]GTCTGATTTCAATTTCTTTTCTTTGGGCAGAATATGATGCTGAATGAAA	¬¬	¬¬	RM	1
	SUSY_1a_075	24770550	[C/G] g	CGCAATSCATTGTGATTCTATTCCTTGGAAGTTTTAATCTTTATGGCATCT[C/G]CAGATCACTAGACTCCTCCCGGATGCAGTAGGGACAACTTGTGGTCAGC	¬¬	¬¬	RM	1
	SUSY_1a_076	24769884	[T/G]	GCAATCACTGCTTGAATTTCTCCGTGTTCACTCACACATGGGGAAGGTAT[T/G]CCAAAGCACCTGAGATTTTATTAATCTATTTTCAGATTAAYGTCTGATTT	ctT/ctG	L/L	RR	1
SUSY_1b	SUSY_1b_077	24815532	[A/T]	ATCACAAATGTACCGGTACAATTCACCGTTCCTGACCCGATTCATCTGAGA[A/T]GAGATCCATCGGAACTGGCCATTCAATTTGTATTGATCAATGAGGGAAT	tcA/tcT	S/S	RM	1
	SUSY_1b_078	24815911	[A/G]	AGACACATGTAGGTAGAGGCAAACTCACAAGTGTTCCTTATTCTCAACATC[A/G]CTGTAAAGCAACTCCTCAATCTCGGGATGGAAAGACTTCAGCCTTCTCT	agT/agC	S/S	RM	1
	SUSY_1b_079	24817862	[T/G]	GTAGAGCAAGCAGTAACGTCAGGAAACAAAAGTTACCGACTTCAAAGCAG[G/T]AGATCAGCAGATCGGAACCAAACTTACCCTCCATCGACAAGTTCCTCCTT	¬¬	¬¬	RR	1
SUSY_3	SUSY_3_080	46011973	[A/G]	ATATGGATCAATATGGAACCCTGACGCACCATGCTCGATAATCTCTGCAGG[A/G]CCACCATGGCAAGTGGCGAATGTCGGAAGTCCACAAGTCATAGCTTCCA	ggT/ggC	G/G	RM	1
	SUSY_3_082	46015618	[T/G]	ATAATCAATCATTGAACTCCACAAAATCTCTGAATAACACAGAACAATAT[G/T]TAGGCATAGCAAATTTTAATCTTCAATCTAGAAAAATCACACATTAACAA	¬¬	¬¬	RR	1
	SUSY_3_125	46015516	[T/C]	AGGTGGAAGCTTGGAAAGATGGTCCTCTGCCTTGGACAGAGATGACTGAAG[T/C]CGGGAAATGCTTTGAATCCGATCATTCAACATCAATAGCTGCATATAAT	cgG/cgA	R/R	RM	1
SUSY_6	SUSY_6_083	21406297	[G/C]	TTTCTGTTTCTTTTGAATCATTAGGATGCTACAACGATGATCCTGGAGTT[C/G]TTGGGAGGAAAGCCAGATCTTATCATTGGAAACTACTCGGATGGCAATTT	ttC/ttG	F/L	RM	1
	SUSY_6_084	21407171	[T/G] e	TCGATGGCAAGGCTTGATGTTGTAAAGAACCTCACAGGACTAACCGAGTG[T/G]TATGGAAAGAACAAGAGGCTGAGAAACTTGGTAAATCTTGTTATAGTTGG	tgT/tgG	C/W	RM	1
	SUSY_6_085	21405852	[T/G]	TTGGAAGAGGAACTGCTTCTCAGAATTAAGCAACAAGGTCTGTACATCAA[T/G]CCTCAAATTGTTGTGGTAAGTTTGATATGCATAAATGTTTGATATACATG	aaT/aaG	N/K	MM	1
SUSY_9	SUSY_9_086	1499940	[C/T]	TATGCTTTTAATTTTAAGGGAAGAATTGTTTGTTTGTTGTGCAAGGTATG[C/T]GGGTAAGGGGAAGGGGATACTGCAGCGTCATCACCTGACAGAGGAGATGG	gCg/gTg	A/V	RM	1
	SUSY_9_087	1502120	[A/C]	CTTGATCAAGTTCGTGCTTTGGAGAATGAGATGCTTCTTAGGATACAAAA[C/A]CAAGGGTTAGATGTAATCCCAAAAATTCTCATTGTAGGTATTCTTTTCTT	aaC/aaA	N/K	RM	1
	SUSY_9_088	1502352	[A/G]	GATGCAAAGGGGACGACCTGCAACCAAAGACTAGAAAGAATAAGTGGAAC[A/G]GAGCACACACATATCCTGAGGGTGCCATTTAGAACCGAGAATGGTATTCT	acG/acA	T/T	RR	1
SUT2_4	SUT_4_089	23707455	[T/C]	AAGGTTGTCCATAATTACTTAAACACCTACCCATGTAAGAGCCATAACAA[T/C]AAGCACTACATGCATTGCAGGGGGTAAATGCCTTAAACTGGTTAATAAAT	Att/Gtt	I/V	RM	1
	SUT_4_090	23706202	[T/G]	AGTGCAGAAATCTAGCAAACTCGGCCAAGAGATGATAAGGGAATATTTTTT[T/G]ACTAAAATTAAATATGCAATTTCACCCTTTTAGGTGTGACAGAAATATG	¬¬	¬¬	RM	1
	SUT2_4_127	23709391	[T/C]	CTCCTTYGTATCGCCTAATATATAACCAATGTCTGCAGAAAACCCGATAA[T/C]TATCACCTAAATTGCAAGACTTAGTTCAGCTGGTAWAAAGTGAGGTATAA	¬¬	¬¬	RR	1
	SUT_4_091	23708831	[T/C]	CTTCCACTAGCACCAGCAGAAAACCCTAGGATGTTTCCAACAGCCATCCA[C/T]GAGCAGAATATAGCATTTGCTGAATTCCGTTGATCAGGACCTAAGACATG	tcG/tcA	S/S	RR	1
	SUT_4_129	23710311	[A/G]	GTAAGACATGATGGCAAGTTCTAACAATAAAAGGCAGTAGACTTATAAGC[A/G]GTAAGTTACATTGAAGTGCTAAAAATCCAARTATTTAGCGAAACAATTGA	¬¬	¬¬	RR	1
SUT4_5	SUT_5a_092	35067373	[A/G]	CACTACCTGTATAAGCRCTTCCGCAGCTCATGAAGTTCCTCTAGGTTCAC[A/G]TGACCAATCTGCTCCTTTTTCTGAAGAAGGGCATGAACAATCAAGCGATG	cGt/cAt	R/H	RM	1
	SUT_5a_093	35066730	[A/G] c	AAACAGAAGTTGATAATTCAACTGACTTCTAGACTAATAAAATGACTTGGT[A/G]AAGATAGCTTTCCTTATCTTATTGTTGGAAGCACATTTCACTTTCTTGT	¬¬	¬¬	RM	1
	SUT_5a_094	35070565	[T/C] c	ATGTGCATAACCATAATAGGAACTTAAATGTAACATTTAATTATCATTGC[T/C]ACTCAATACTGCATGAGAGAGCTATCCAAAAGAGTCCAACATTTCTTTGA	¬¬	¬¬	RR	1
SUT1_5	SUT_5b_095	39528405	[A/G]	GTGACGGACCGGCGGTTGGACTCGGCCAATTTGGTAATCAAAAAGGTGAAA[A/G]CCAAAGAAACCGCCAACAAGAAATTGACAACGCCCCAGAGCCTCTTGAC	aGc/aAc	S/N	RM	1
	SUT_5b_096	39527580	[A/G]	RAAAGGATTGWAGGATAAGAACAACAGTTCAAATAAAGAGTAATAAGAGGC[A/G]CTCAGTCCATTTATAAGAGCGCATTAAATGCATTAAATACCTGTCCAAT	¬¬	¬¬	RM	1
PAO_8	PAO_8_133	21113191	[A/G]	CGAGTGGCAGCTCCTCCTTCAGACCCYGCAGCATCAGATGAAGAAACG[A/G]TGAGAAAAGATGAGAAAGAAGATTATGGATCATTRGTCGATGATGAGTWTGGTAAAG	Gtg/Atg	V/M	RM	1
	PAO_8_134	21116731	[A/G]	TYTAGTTTTTCTGTTGTTGGGTTTGTTTCAGATGCTCGATAGATTTGAGCA[A/G]CACACCCTCAAGTGTTCATCATGTAGAGAAGCTTATTCAGCMTTCCAGACG	caA/caG	Q/Q	RM	1
	PAO_8_135	21116878	[A/G]	GCTGGGATTCCTTCAGATTTGCAATCACGGATTGTTTTGGCTGGGCTTGC[A/G]CTAGTGAGCGCTGCCTTGGCTTATGCTTTGCATGAACTACAAAAGAATTT	gcG/gcA	A/A	MM	1
GDR_3	GDR_3_137	7269418	[A/G]	ATCATCACCAACGTACATCTCYGCCAAGTTCTCATAGTACACCATTTTCTC[A/G]TCAGGGATTTTGACTCTTTCCTGGAGTAACACAATTAACAAATTAAAACT	gaC/gaT	D/D	RM	1
	GDR_3_138	7269966	[T/C]	GACGCCGCCCTTKGTCCCATCGTACTCCGTATAATACAAAACGTACGGCTG[T/C]TCAAAGTTCCTCGGCAAATCCATCTTCATGAATARCCCGTTAATCACGCTC	gaG/gaA	E/E	RM	1
	GDR_3_139	7269388	[T/C]	GAACACCCACCCATAAAAGTCCGGSGACACATCATCACCAACGTACATCTC[T/C]GCCAAGTTCTCATAGTACACCATTTTCTCRTCAGGGATTTTGACTCTTTCC	gcG/gcA	A/A	MM	1
GDR_2	GDR_2_141	10233106	[T/C]	GCGAGAGTGATTTGAAGAGGGAATATTTGAGAAAATGGGATGACGAGTAT[T/C]TGATGACGTACAGGTTTCTGGATCTGTTGCARAGAGTATTTTATGG	Ttg/Ctg	L/L	MM	1
	GDR_2_142	10232512	[A/G]	TCGTCACGGCCGTCGACCTCCCGTCTTCTTCCTCCCCCACCGCTCCCTAC[A/G]TCGTACACCACACGATCGACAACTCCAAGCGCACTCTGGCCGTCGACGTC	Atc/Gtc	I/V	RM	1
PSY_6	PSY_6_143	21391650	[T/C] f	GAAAGCCCYGCCTGTGCCAACTCATCTTGTGGTAGATAAACCCTTCCTCTT[T/C]GGGCACTGGAGAAAAATAGTTACAAGATGAGGAAAAWGAGGAGAWACAATGA	cAa/cGa	Q/R	RM	1
	PSY_6_144	21393272	[C/G] f	ATAGTCTAACCTGAATGTCGACAGGAAATTTGGTTACTGTATCTGATAAT[C/G]CAGCATCAAGCATATCAAATGGACGACCCYGGAAAAGGTCTTCCAACCTGG	gGa/gCa	G/A	RM	1
	PSY_6_145	21393302	[T/C]	TTGGTTACTGTATCTGATAATSCAGCATCAAGCATATCAAATGGACGACCC[T/C]GGAAAAGGTCTTCCAACCTGGACTCCCACCTKTCTAARGCTGTTGGAGTTAT	cGg/cAg	R/Q	MM	0.5
	*the same letters indicate the SNPs with redundant segregating pattern.
