# Supplementary material for: Phylogenetic Origin of Primary and Secondary Metabolic Pathway Genes Revealed by C. maxima and C. reticulata Diagnostic SNPs
Source: Front Plant Sci. 2019 Sep 24;10:1128. doi: 10.3389/fpls.2019.01128 (PMC6771394; doi:10.3389/fpls.2019.01128)
Supplement: Supplementary file 3 [file Table_3.xlsx]

## Sheet: Supl tab 5
Milena do Amaral Santos, Marcia Fabiana Barbosa de Paula, Frederique Ollitrault, Ronan Rivillan, Edson Mario de Andrade Silva, Abelmon da Silva Gesteira, François Luro, Dominique Garcia, Patrick Ollitrault, Fabienne Micheli. Analysis of the phylogenic origin of key genes for citrus fruit quality using C. maxima and C. reticulata diagnostic SNPs. Frontiers in Plant Science
Supplementary material, table 5: Phylogenetic origin of 29 genes of the carotenoid, sugar and chlorophyl biosinthesis pahways for 75 citrus varieties
	DXS_1	DXS_7	DXS_9	PSY_6	PDS_9a	PDS_9b	CRITSO_6	LCYb_9	HYB_9	ZEP_7	NCED_2	NCED_3	Z-ISO_3	GDR_3	PAO_8	CCS_8	INV_6	INV_7a	INV_7b	SPP_2	SPP_6	SPS_1	SPS_9	SUSY_1a	SUSY_1b	SUSY_6	SUSY_9	SUT1_5	SUT2_4
Citrus depressa mandarin	Ret/Ret	Ret/Ret	Ret/Ret	Ret/Ret	Ret/Ret	Ret/Ret	Ret/Ret	Ret/Ret	Ret/Ret	Ret/Ret	Ret/Ret	Ret/Ret	Ret/Max	Ret/Ret	Ret/Ret	Ret/Ret	Ret/Ret	Ret/Ret	Ret/Ret	Ret/Ret	Ret/Ret	Ret/Ret	Ret/Ret	Ret/Ret	na	na	Ret/Ret	Ret/Ret	Ret/Ret
Nan feng mi chu mandarin	Ret/Ret	Ret/Ret	Ret/Ret	Ret/Ret	Ret/Ret	Ret/Ret	Ret/Ret	Ret/Ret	Ret/Ret	Ret/Ret	Ret/Ret	Ret/Ret	Ret/Ret	Ret/Ret	Ret/Ret	Ret/Ret	na	Ret/Ret	Ret/Ret	na	Ret/Ret	Ret/Ret	Ret/Ret	Ret/Ret	Ret/Ret	Ret/Ret	Ret/Ret	Ret/Ret	Ret/Ret
San Hu Hong Chu mandarin	Ret/Ret	Ret/Max	Ret/Ret	na	Ret/Max	Ret/Max	Ret/Ret	Ret/Max	Ret/Ret	Ret/Ret	na	Ret/Ret	Ret/Ret	Max/Max	Ret/Ret	Ret/Ret	na	Ret/Ret	Ret/Ret	Ret/Ret	Ret/Ret	Ret/Ret	na	Ret/Ret	Ret/Ret	Ret/Ret	Ret/Ret	Ret/Ret	Ret/Ret
Szibat mandarin	Ret/Ret	Ret/Ret	Ret/Ret	Ret/Ret	Ret/Ret	Ret/Ret	Ret/Ret	Ret/Ret	Ret/Ret	na	Ret/Max	Ret/Ret	Ret/Ret	Ret/Ret	Ret/Ret	Ret/Ret	Ret/Ret	Ret/Ret	Ret/Ret	Ret/Ret	Ret/Ret	Ret/Ret	Ret/Ret	Ret/Ret	Ret/Ret	Ret/Ret	Ret/Ret	Ret/Ret	Ret/Ret
Cleopatre mandarin	Ret/Ret	Ret/Ret	Ret/Ret	Ret/Ret	Ret/Ret	Ret/Ret	Ret/Ret	Ret/Ret	Ret/Ret	Ret/Ret	Ret/Ret	Ret/Ret	Ret/Ret	Ret/Ret	Ret/Ret	Ret/Ret	Ret/Ret	Ret/Ret	Ret/Ret	Ret/Ret	Ret/Ret	Ret/Ret	Ret/Ret	Ret/Ret	Ret/Ret	Ret/Ret	Ret/Ret	Ret/Ret	Ret/Ret
Dancy mandarin	Ret/Ret	Ret/Ret	Ret/Ret	Ret/Max	Ret/Ret	Ret/Ret	Ret/Max	Ret/Ret	Ret/Ret	Ret/Ret	Ret/Max	Ret/Ret	Ret/Ret	Ret/Ret	Ret/Max	Ret/Ret	Ret/Max	Ret/Ret	Ret/Ret	Ret/Ret	Ret/Max	Ret/Ret	Ret/Ret	Ret/Ret	Ret/Ret	Ret/Max	Ret/Ret	Ret/Ret	Ret/Ret
King mandarin	na	Ret/Max	Ret/Ret	Ret/Max	Ret/Max	Ret/Max	Ret/Max	Ret/Max	Ret/Ret	na	Ret/Max	Ret/Ret	Ret/Ret	Ret/Max	Ret/Max	Ret/Max	Ret/Max	Ret/Max	Ret/Max	Ret/Ret	Ret/Max	Ret/Ret	Ret/Max	Ret/Ret	Ret/Ret	Ret/Max	Ret/Max	Ret/Ret	Ret/Max
Ladu mandarin	Ret/Ret	Ret/Ret	Ret/Ret	Ret/Ret	Ret/Ret	Ret/Ret	Ret/Ret	Ret/Ret	Ret/Ret	Ret/Ret	Ret/Ret	Ret/Ret	Ret/Ret	Ret/Ret	Ret/Max	Ret/Ret	Ret/Ret	Ret/Ret	Ret/Ret	Ret/Ret	Ret/Ret	Ret/Ret	Ret/Ret	Ret/Ret	Ret/Ret	Ret/Ret	Ret/Ret	Ret/Ret	Ret/Ret
Ponkan mandarin	Ret/Ret	Ret/Ret	Ret/Ret	Ret/Max	Ret/Max	Ret/Max	Ret/Max	Ret/Max	Ret/Ret	Ret/Ret	Ret/Max	Ret/Ret	Ret/Ret	Ret/Ret	Ret/Ret	Ret/Ret	Ret/Max	Ret/Ret	Ret/Ret	Ret/Ret	Ret/Max	Ret/Ret	Ret/Max	Ret/Ret	Ret/Ret	Ret/Max	Ret/Ret	Ret/Ret	Ret/Ret
Satsuma Owari mandarin	Ret/Ret	Ret/Max	Ret/Ret	Ret/Ret	Ret/Ret	Ret/Ret	Ret/Ret	Ret/Ret	Ret/Ret	na	Ret/Ret	Ret/Max	Ret/Max	Ret/Max	Ret/Max	Ret/Max	na	Ret/Max	Ret/Max	Ret/Ret	Ret/Ret	Ret/Ret	Ret/Ret	na	Ret/Ret	Ret/Ret	Ret/Ret	Ret/Max	Ret/Ret
Sunki mandarin	Ret/Ret	Ret/Ret	Ret/Ret	Ret/Ret	Ret/Ret	Ret/Ret	Ret/Ret	Ret/Ret	Ret/Ret	Ret/Ret	Ret/Ret	Ret/Ret	Ret/Ret	Ret/Ret	Ret/Ret	Ret/Ret	Ret/Ret	Ret/Ret	Ret/Ret	Ret/Ret	Ret/Ret	Ret/Ret	Ret/Ret	Ret/Ret	Ret/Ret	Ret/Ret	Ret/Ret	Ret/Ret	Ret/Ret
Willowleaf mandarin	Ret/Ret	Ret/Ret	Ret/Ret	Ret/Max	Ret/Ret	Ret/Ret	Ret/Max	Ret/Ret	Ret/Ret	Ret/Ret	Ret/Ret	Ret/Ret	Ret/Ret	Ret/Ret	Ret/Max	Ret/Max	Ret/Max	Ret/Ret	Ret/Ret	Ret/Ret	Ret/Max	Ret/Ret	Ret/Ret	Ret/Ret	Ret/Ret	Ret/Max	Ret/Ret	Ret/Ret	Ret/Ret
Kara mandarin	na	Ret/Max	Ret/Ret	Ret/Max	Ret/Ret	Ret/Ret	Ret/Max	Ret/Ret	Ret/Ret	na	Ret/Max	Ret/Ret	Ret/Ret	Ret/Max	Ret/Max	na	Ret/Max	na	Ret/Max	Ret/Ret	Ret/Max	Ret/Ret	Ret/Ret	Ret/Ret	Ret/Ret	Ret/Max	Ret/Max	Ret/Ret	Ret/Ret
Carvalhal mandarin	Ret/Ret	Ret/Ret	Ret/Ret	Ret/Max	Ret/Max	Ret/Max	Ret/Ret	Ret/Max	Ret/Ret	Ret/Ret	Ret/Max	Ret/Max	Ret/Max	Ret/Max	Ret/Max	Ret/Max	Ret/Ret	Ret/Ret	Ret/Ret	Ret/Ret	Ret/Ret	Ret/Ret	Ret/Max	Ret/Ret	Ret/Ret	Ret/Max	Ret/Ret	Ret/Max	Ret/Max
Fairchild mandarin	Ret/Ret	Ret/Ret	Ret/Ret	Ret/Max	Ret/Max	Ret/Max	Ret/Ret	Ret/Max	Ret/Ret	Ret/Max	Ret/Max	Ret/Max	Ret/Ret	Ret/Ret	Ret/Max	Ret/Ret	Ret/Max	Ret/Ret	Ret/Ret	Ret/Ret	Ret/Ret	Ret/Ret	Ret/Max	Ret/Ret	Ret/Ret	Ret/Max	Ret/Ret	Ret/Max	Ret/Ret
Fortune mandarin	Ret/Ret	Ret/Ret	Ret/Ret	Max/Max	Ret/Ret	Ret/Ret	Ret/Max	Ret/Ret	Ret/Ret	Ret/Ret	Ret/Max	Ret/Max	Ret/Ret	Ret/Max	Ret/Max	Ret/Ret	Ret/Max	Ret/Ret	Ret/Ret	Ret/Ret	Ret/Max	Ret/Ret	Ret/Ret	Ret/Ret	Ret/Ret	Ret/Max	Ret/Max	Ret/Max	Ret/Max
Fremont mandarin	Ret/Ret	Ret/Ret	Ret/Ret	Ret/Ret	Ret/Max	Ret/Max	Ret/Ret	Ret/Max	Ret/Ret	Ret/Ret	Ret/Max	Ret/Max	Ret/Max	Ret/Max	Ret/Max	Ret/Max	Ret/Ret	Ret/Ret	Ret/Ret	Ret/Ret	Ret/Ret	Ret/Ret	Ret/Max	Ret/Ret	Ret/Ret	Ret/Ret	Ret/Max	Ret/Max	Ret/Ret
Wilking mandarin	Ret/Ret	Ret/Ret	Ret/Ret	Ret/Max	Ret/Max	Ret/Max	Ret/Max	Ret/Max	Ret/Ret	Ret/Ret	Ret/Ret	Ret/Ret	Ret/Ret	Ret/Max	Ret/Max	Ret/Max	Ret/Max	Ret/Ret	Ret/Ret	Ret/Ret	Ret/Max	Ret/Ret	Ret/Max	Ret/Ret	Ret/Ret	Ret/Max	Ret/Ret	Ret/Ret	Ret/Ret
Fallglo mandarin	Ret/Ret	Ret/Ret	Ret/Ret	Ret/Ret	Ret/Ret	Ret/Ret	Ret/Ret	Ret/Ret	Ret/Ret	Ret/Ret	na	Ret/Ret	Ret/Ret	Ret/Max	Max/Max	Ret/Max	Ret/Ret	Ret/Ret	Ret/Ret	Ret/Ret	Ret/Ret	Ret/Ret	na	Ret/Max	Ret/Max	Ret/Ret	Ret/Max	Ret/Max	Ret/Ret
Se Hui Gan mandarin	Ret/Ret	Ret/Ret	Ret/Ret	Ret/Ret	Ret/Ret	Ret/Ret	Ret/Ret	Ret/Ret	Ret/Ret	Ret/Ret	Ret/Ret	Ret/Ret	Ret/Ret	Ret/Ret	Ret/Max	Ret/Ret	Ret/Ret	Ret/Ret	Ret/Ret	Ret/Ret	Ret/Ret	Ret/Ret	Ret/Ret	Ret/Ret	Ret/Ret	Ret/Ret	Ret/Ret	Ret/Ret	Ret/Ret
Citrus daoxianensis mandarin	Ret/Ret	Ret/Ret	Ret/Ret	Ret/Ret	Ret/Ret	Ret/Ret	Ret/Ret	Ret/Ret	Ret/Ret	Ret/Ret	Ret/Ret	Ret/Ret	Ret/Ret	Ret/Ret	Ret/Ret	Ret/Ret	na	Ret/Ret	Ret/Ret	na	Ret/Ret	Ret/Ret	Ret/Ret	Ret/Max	Ret/Ret	Ret/Ret	Ret/Ret	Ret/Ret	Ret/Ret
Fuzhu mandarin	Ret/Ret	Ret/Ret	Ret/Ret	Ret/Max	Ret/Ret	Ret/Ret	Ret/Max	Ret/Ret	Ret/Ret	Ret/Ret	Ret/Max	Ret/Ret	na	Ret/Ret	Ret/Max	na	Ret/Max	Ret/Ret	Ret/Ret	Ret/Ret	Ret/Max	Ret/Ret	Ret/Ret	Ret/Ret	Ret/Ret	Ret/Max	Ret/Ret	Ret/Ret	Ret/Ret
Chandler pummelo	Max/Max	Max/Max	Max/Max	Max/Max	Max/Max	Max/Max	Max/Max	Max/Max	Max/Max	Max/Max	Max/Max	Max/Max	Max/Max	Max/Max	Max/Max	Max/Max	Max/Max	Max/Max	Max/Max	Max/Max	Max/Max	Max/Max	Max/Max	Max/Max	Max/Max	Max/Max	Max/Max	Max/Max	Max/Max
Timor pummelo	Max/Max	Max/Max	Max/Max	Max/Max	Max/Max	Max/Max	Max/Max	Max/Max	Max/Max	Max/Max	Max/Max	Max/Max	Max/Max	Max/Max	Max/Max	Max/Max	Max/Max	Max/Max	Max/Max	Max/Max	Max/Max	Max/Max	Max/Max	Max/Max	Max/Max	Max/Max	Max/Max	Max/Max	Max/Max
Deep red pummelo	Max/Max	Max/Max	Max/Max	Max/Max	Max/Max	Max/Max	Max/Max	Max/Max	Max/Max	Max/Max	Max/Max	Max/Max	Max/Max	Max/Max	Max/Max	Max/Max	Max/Max	Max/Max	Max/Max	Max/Max	Max/Max	Max/Max	Max/Max	Max/Max	Max/Max	Max/Max	Max/Max	Max/Max	Max/Max
Kao Pan pummelo	Max/Max	Max/Max	Max/Max	Max/Max	Max/Max	Max/Max	Max/Max	Max/Max	Max/Max	na	Max/Max	Max/Max	Max/Max	Max/Max	Max/Max	Max/Max	Max/Max	Max/Max	Max/Max	Max/Max	Max/Max	Max/Max	Max/Max	Max/Max	Max/Max	Max/Max	Max/Max	Max/Max	Max/Max
Nam Roy pummelo	Max/Max	Max/Max	Max/Max	Max/Max	Max/Max	Max/Max	Max/Max	Max/Max	Max/Max	Max/Max	Max/Max	Max/Max	Max/Max	Max/Max	Max/Max	Max/Max	Max/Max	Max/Max	Max/Max	Max/Max	Max/Max	Max/Max	Max/Max	Max/Max	Max/Max	Max/Max	Max/Max	Max/Max	Max/Max
Pink pummelo	Max/Max	Max/Max	Max/Max	Max/Max	Max/Max	Max/Max	Max/Max	Max/Max	Max/Max	na	Max/Max	Max/Max	Max/Max	Max/Max	Max/Max	Max/Max	Max/Max	Max/Max	Max/Max	Max/Max	Max/Max	Max/Max	Max/Max	Max/Max	Max/Max	Max/Max	Max/Max	Max/Max	Max/Max
Tahiti pummelo	Max/Max	Max/Max	Max/Max	Max/Max	Max/Max	Max/Max	Max/Max	Max/Max	Max/Max	Max/Max	Max/Max	Max/Max	Max/Max	Max/Max	Max/Max	Max/Max	Max/Max	Max/Max	Max/Max	Max/Max	Max/Max	Max/Max	Max/Max	Max/Max	Max/Max	Max/Max	Max/Max	Max/Max	Max/Max
Azimboa pummelo	Max/Max	Max/Max	Max/Max	Max/Max	Max/Max	Max/Max	Max/Max	Max/Max	Max/Max	Max/Max	Max/Max	Max/Max	Max/Max	Max/Max	Max/Max	Max/Max	Max/Max	Max/Max	Max/Max	Max/Max	Max/Max	Max/Max	Max/Max	Max/Max	Max/Max	Max/Max	Max/Max	Max/Max	Max/Max
Da Xanh pummelo	Max/Max	Max/Max	Max/Max	Max/Max	Max/Max	Max/Max	Max/Max	Max/Max	Max/Max	na	Max/Max	Max/Max	Max/Max	Max/Max	Max/Max	Max/Max	Max/Max	Max/Max	Max/Max	Max/Max	Max/Max	Max/Max	Max/Max	Max/Max	Max/Max	Max/Max	Max/Max	Max/Max	Max/Max
Gil pummelo	Max/Max	Max/Max	Max/Max	Max/Max	Max/Max	Max/Max	Max/Max	Max/Max	Max/Max	Max/Max	Max/Max	Max/Max	Max/Max	Max/Max	Max/Max	Max/Max	Max/Max	Max/Max	Max/Max	na	Max/Max	Max/Max	Max/Max	Max/Max	Max/Max	Max/Max	Max/Max	Max/Max	Max/Max
Haploid Clementine	Ret/Ret	Ret/Ret	Ret/Ret	Max/Max	Ret/Ret	Ret/Ret	Max/Max	Ret/Ret	Ret/Ret	Ret/Ret	Ret/Ret	Ret/Ret	Max/Max	Ret/Ret	na	Max/Max	Max/Max	Ret/Ret	Ret/Ret	Ret/Ret	Max/Max	Ret/Ret	na	Max/Max	Max/Max	Max/Max	Ret/Ret	Ret/Ret	Ret/Ret
Nules Clementine	Ret/Ret	Ret/Ret	Ret/Ret	Ret/Max	Ret/Max	Ret/Max	Ret/Max	Ret/Max	Ret/Ret	Ret/Ret	Ret/Max	Ret/Max	Ret/Max	Ret/Ret	Ret/Max	Ret/Max	Ret/Max	Ret/Ret	Ret/Ret	Ret/Ret	Ret/Max	Ret/Ret	Ret/Max	Ret/Max	Ret/Max	Ret/Max	Ret/Max	Ret/Max	Ret/Ret
Bigaradier Maroc sour orange	Ret/Max	Ret/Max	Ret/Max	Ret/Max	Ret/Max	Ret/Max	Ret/Max	Ret/Max	Ret/Max	Ret/Max	Ret/Max	Ret/Max	Ret/Max	Ret/Max	Ret/Max	Ret/Max	Ret/Max	Ret/Max	Ret/Max	Ret/Max	Ret/Max	Ret/Max	Ret/Max	Ret/Max	Ret/Max	Ret/Max	Ret/Max	Ret/Max	Ret/Max
Bouquetier de Nice sour orange	Ret/Max	Ret/Max	Ret/Max	Ret/Max	Ret/Max	Ret/Max	Ret/Max	Ret/Max	Ret/Max	Ret/Max	Ret/Max	Ret/Max	Ret/Max	Ret/Max	Ret/Max	Ret/Max	Ret/Max	Ret/Max	Ret/Max	Ret/Max	Ret/Max	Ret/Max	Ret/Max	Ret/Max	Ret/Max	Ret/Max	Ret/Max	Ret/Max	Ret/Max
Valencia late sweet orange	Ret/Ret	Ret/Max	Ret/Max	Ret/Max	Ret/Max	Ret/Max	Ret/Max	Ret/Max	Ret/Ret	Ret/Max	Max/Max	Ret/Max	Ret/Max	Ret/Max	Ret/Max	Ret/Max	Ret/Max	Ret/Max	Ret/Max	Ret/Max	Ret/Max	Ret/Max	Ret/Max	Ret/Max	Ret/Max	Ret/Max	Ret/Max	Ret/Max	Ret/Max
Washington navel sweet orange	Ret/Ret	Ret/Max	Ret/Max	Ret/Max	Ret/Max	Ret/Max	Ret/Max	Ret/Max	Ret/Ret	Ret/Max	Max/Max	Ret/Max	Ret/Max	Ret/Max	Ret/Max	Ret/Max	Ret/Max	Ret/Max	Ret/Max	Ret/Max	Ret/Max	Ret/Max	Ret/Max	Ret/Max	Ret/Max	Ret/Max	Ret/Max	Ret/Max	Ret/Max
Duncan grapefruit	Ret/Max	Ret/Max	Ret/Max	Ret/Max	Max/Max	Max/Max	Ret/Max	Max/Max	Ret/Max	Ret/Max	Max/Max	Max/Max	Ret/Max	Max/Max	Ret/Max	Ret/Max	Ret/Max	Ret/Max	Ret/Max	Ret/Max	Ret/Max	Ret/Max	Max/Max	Ret/Max	Ret/Max	Ret/Max	Ret/Max	Max/Max	Ret/Max
Marsh grapefruit	Ret/Max	Ret/Max	Ret/Max	Ret/Max	Max/Max	Max/Max	Ret/Max	Max/Max	Ret/Max	Ret/Max	Max/Max	Max/Max	Ret/Max	Max/Max	Ret/Max	Ret/Max	Ret/Max	Ret/Max	Ret/Max	Ret/Max	Ret/Max	Ret/Max	Max/Max	Ret/Max	Ret/Max	Ret/Max	Ret/Max	Max/Max	Ret/Max
Star Ruby grapefruit	Ret/Max	Ret/Max	Ret/Max	Ret/Max	Max/Max	Max/Max	Ret/Max	Max/Max	Ret/Max	Ret/Max	Max/Max	Max/Max	Ret/Max	Max/Max	Ret/Max	Ret/Max	Ret/Max	Ret/Max	Ret/Max	Ret/Max	Ret/Max	Ret/Max	Max/Max	Ret/Max	Ret/Max	Ret/Max	Ret/Max	Max/Max	Ret/Max
Nova tangelo	Ret/Ret	Ret/Max	Ret/Ret	Ret/Max	Ret/Max	Ret/Max	Ret/Max	Ret/Max	Ret/Ret	Ret/Ret	Ret/Max	Ret/Max	Ret/Max	Ret/Ret	Ret/Max	Ret/Max	Ret/Max	Ret/Max	Ret/Max	Ret/Ret	Ret/Max	Ret/Ret	Ret/Max	Ret/Max	Ret/Max	Ret/Max	Ret/Ret	Ret/Max	Ret/Ret
Osceola tangelo	na	Ret/Ret	Ret/Ret	Ret/Max	Ret/Max	Ret/Max	Ret/Ret	Ret/Max	Ret/Ret	Ret/Ret	Max/Max	na	Ret/Ret	Ret/Max	na	Ret/Ret	Ret/Ret	Ret/Ret	Ret/Ret	Ret/Ret	Ret/Ret	Ret/Ret	Ret/Max	Ret/Ret	Ret/Ret	Ret/Ret	Ret/Max	Max/Max	Ret/Max
Page tangelo	Ret/Ret	Ret/Ret	Ret/Ret	Ret/Max	Ret/Max	Ret/Max	Ret/Ret	Ret/Max	Ret/Ret	Ret/Ret	Max/Max	Max/Max	Ret/Max	Ret/Max	Ret/Max	Ret/Max	Ret/Max	Ret/Ret	Ret/Ret	Ret/Ret	Ret/Ret	Ret/Ret	Ret/Max	Ret/Ret	Ret/Ret	Ret/Max	Ret/Ret	Ret/Max	Ret/Ret
Robinson tangelo	Ret/Ret	Ret/Ret	Ret/Ret	Ret/Ret	Ret/Ret	Ret/Ret	Ret/Ret	Ret/Ret	Ret/Ret	Ret/Ret	Max/Max	Ret/Max	Ret/Max	Ret/Ret	Ret/Max	Ret/Ret	Ret/Ret	Ret/Ret	Ret/Ret	Ret/Ret	Ret/Ret	Ret/Ret	Ret/Ret	Ret/Ret	Ret/Ret	Ret/Ret	Ret/Ret	Ret/Max	Ret/Ret
Allspice tangelo	Ret/Max	Ret/Max	Ret/Max	Ret/Max	Ret/Max	Ret/Max	Ret/Max	Ret/Max	Ret/Max	Ret/Ret	Ret/Max	Ret/Max	Ret/Max	Ret/Max	na	Ret/Ret	Ret/Max	Ret/Max	Ret/Max	Ret/Max	Ret/Max	Ret/Ret	Ret/Max	Ret/Ret	Ret/Ret	Ret/Max	Ret/Max	Ret/Max	Ret/Max
Mapo tangelo	Ret/Max	Ret/Max	Ret/Ret	Ret/Max	Ret/Max	Ret/Max	Ret/Ret	Ret/Max	Ret/Ret	Ret/Max	Ret/Max	Ret/Max	Ret/Max	Ret/Max	Ret/Max	Ret/Max	Ret/Max	Ret/Max	Ret/Max	Ret/Ret	Ret/Ret	Ret/Ret	Ret/Max	Ret/Ret	Ret/Ret	Ret/Max	Ret/Ret	Ret/Max	Ret/Ret
Minneola tangelo	Ret/Ret	Ret/Max	Ret/Ret	Ret/Max	Ret/Max	Ret/Max	Ret/Ret	Ret/Max	Ret/Ret	Ret/Max	Ret/Max	Ret/Max	Ret/Ret	Ret/Max	Ret/Max	Ret/Max	Ret/Max	Ret/Max	Ret/Max	Ret/Ret	Ret/Ret	Ret/Ret	Ret/Max	Ret/Ret	Ret/Ret	Ret/Max	Ret/Ret	Ret/Max	Ret/Max
Orlando tangelo	Ret/Ret	Ret/Max	Ret/Ret	Ret/Max	Ret/Max	Ret/Max	Ret/Max	Ret/Max	na	na	na	Ret/Max	Ret/Ret	Max/Max	na	Ret/Ret	na	Ret/Max	Ret/Max	Ret/Ret	Ret/Max	na	Ret/Max	Ret/Ret	Ret/Ret	Ret/Max	Ret/Ret	Ret/Max	Ret/Max
Pearl tangelo	Ret/Ret	Ret/Max	Ret/Ret	Ret/Max	Ret/Max	Ret/Max	Ret/Max	Ret/Max	Ret/Max	na	Ret/Max	Ret/Max	Ret/Max	Ret/Max	Max/Max	Max/Max	Ret/Max	Ret/Max	Ret/Max	Ret/Max	Ret/Max	Ret/Ret	Ret/Max	Ret/Ret	Ret/Ret	Ret/Max	Ret/Ret	Ret/Max	Ret/Max
Sampson tangelo	Ret/Ret	Ret/Max	Ret/Max	Ret/Ret	Ret/Max	Ret/Max	Ret/Ret	Ret/Max	na	Ret/Ret	na	Ret/Max	Ret/Max	Ret/Max	Ret/Max	Ret/Max	na	Ret/Max	Ret/Max	Ret/Max	Ret/Ret	na	Ret/Max	Ret/Ret	Ret/Ret	na	Ret/Max	Ret/Max	Ret/Ret
San Jacinto tangelo	Ret/Ret	Ret/Max	Ret/Ret	Max/Max	Ret/Max	Ret/Max	Max/Max	Ret/Max	Ret/Ret	Ret/Max	Ret/Max	Ret/Ret	Ret/Ret	Ret/Ret	Ret/Max	Ret/Ret	Max/Max	Ret/Max	Ret/Max	Ret/Ret	Max/Max	Ret/Max	Ret/Max	Ret/Max	Ret/Max	na	Ret/Ret	Ret/Max	Ret/Ret
Seminole tangelo	Ret/Ret	Ret/Max	Ret/Ret	Ret/Ret	Ret/Max	Ret/Max	Ret/Ret	Ret/Max	Ret/Ret	Ret/Max	Ret/Max	Ret/Max	Ret/Max	na	na	Ret/Max	Ret/Ret	Ret/Max	Ret/Max	Ret/Ret	Ret/Ret	Ret/Max	Ret/Max	Ret/Ret	Ret/Ret	Ret/Ret	Ret/Ret	Ret/Max	Ret/Max
Sunrise tangelo	Ret/Ret	Ret/Ret	Ret/Ret	Ret/Max	Ret/Ret	Ret/Ret	Ret/Ret	Ret/Ret	Ret/Ret	Ret/Ret	Max/Max	Ret/Max	Ret/Ret	Ret/Max	Ret/Ret	Ret/Ret	Ret/Ret	Ret/Ret	Ret/Ret	Ret/Ret	Ret/Ret	Ret/Max	Ret/Ret	Ret/Max	Ret/Max	Ret/Max	Ret/Ret	Max/Max	Ret/Max
Sunshine tangelo	Ret/Max	Ret/Max	Ret/Ret	Ret/Max	Ret/Max	Ret/Max	Ret/Ret	Ret/Max	Ret/Ret	Ret/Max	Max/Max	Ret/Max	Ret/Ret	Ret/Max	Max/Max	Ret/Max	Ret/Ret	Ret/Max	Ret/Max	Ret/Ret	Ret/Ret	Ret/Max	Ret/Max	Ret/Max	Ret/Max	Ret/Max	Ret/Ret	Ret/Max	Ret/Max
UGLI® tangelo	Ret/Max	Ret/Max	Ret/Ret	Ret/Max	Ret/Max	Ret/Max	Ret/Max	Ret/Max	Ret/Ret	Ret/Max	Ret/Max	na	Ret/Max	Ret/Ret	Max/Max	Ret/Max	Ret/Max	Ret/Max	Ret/Max	Ret/Max	Ret/Max	Ret/Max	Ret/Max	Ret/Max	Ret/Max	Ret/Max	Ret/Ret	Ret/Max	Ret/Max
Webber tangelo	Ret/Max	Ret/Ret	Ret/Ret	Ret/Max	Ret/Max	Ret/Max	Ret/Max	Ret/Max	Ret/Ret	Ret/Max	Max/Max	Ret/Max	Ret/Max	Ret/Max	Max/Max	Ret/Max	Ret/Max	Ret/Ret	Ret/Ret	Ret/Max	Ret/Max	Ret/Max	Ret/Max	Ret/Max	Ret/Max	Ret/Max	Ret/Ret	Ret/Max	Ret/Ret
Wekiwa tangelo	Ret/Max	Ret/Ret	Ret/Ret	Ret/Max	Ret/Max	Ret/Max	Ret/Max	Ret/Max	Ret/Max	Ret/Ret	Max/Max	Ret/Max	Ret/Max	Ret/Max	Ret/Max	Ret/Max	Ret/Max	Ret/Ret	Ret/Ret	Ret/Ret	Ret/Max	Ret/Ret	Ret/Max	Ret/Ret	Ret/Ret	Ret/Max	Ret/Ret	Ret/Max	Ret/Max
Triumph orangelo	Ret/Max	Ret/Max	Ret/Max	Max/Max	Max/Max	Max/Max	Max/Max	Max/Max	Ret/Max	na	Max/Max	Ret/Max	Ret/Max	Ret/Max	Ret/Max	Ret/Max	Max/Max	Ret/Max	Ret/Max	Ret/Max	Max/Max	Ret/Max	Max/Max	Ret/Max	Ret/Max	Max/Max	Ret/Max	Max/Max	Ret/Max
Jackson orangelo	Ret/Max	Ret/Max	Ret/Max	Max/Max	Max/Max	Max/Max	Max/Max	Max/Max	Ret/Max	na	Max/Max	Ret/Max	Ret/Max	Ret/Max	Ret/Max	Ret/Max	Max/Max	Ret/Max	Ret/Max	Ret/Max	Max/Max	Ret/Max	Max/Max	Ret/Max	Ret/Max	na	Ret/Max	Max/Max	Ret/Max
Ambersweet tangor	Ret/Ret	Ret/Max	Ret/Ret	Ret/Max	Ret/Max	Ret/Max	Max/Max	Ret/Max	Ret/Ret	Ret/Max	Max/Max	Ret/Max	Ret/Max	Ret/Max	Ret/Max	Max/Max	Max/Max	Ret/Max	Ret/Max	Ret/Max	Max/Max	Ret/Max	Ret/Max	Max/Max	Max/Max	Ret/Max	Ret/Ret	Ret/Max	Ret/Max
Dweet tangor	Ret/Ret	Ret/Max	Ret/Ret	Max/Max	Ret/Ret	Ret/Ret	Ret/Max	Ret/Ret	Ret/Ret	na	na	Ret/Max	Ret/Max	Ret/Ret	Max/Max	Ret/Max	na	Ret/Max	Ret/Max	Ret/Max	Ret/Max	na	Max/Max	Ret/Max	Ret/Max	na	Ret/Ret	Ret/Max	Ret/Max
Ellendale tangor	Ret/Ret	Ret/Max	Ret/Max	Ret/Ret	Ret/Max	Ret/Max	Ret/Ret	Ret/Max	Ret/Ret	Ret/Max	Ret/Max	Ret/Ret	Ret/Ret	Ret/Max	Ret/Max	Ret/Ret	Ret/Ret	Ret/Ret	Ret/Ret	Ret/Ret	Ret/Ret	Ret/Max	Ret/Max	Ret/Max	Ret/Max	Ret/Ret	Ret/Max	Ret/Max	Ret/Ret
Kiyomi tangor	Ret/Ret	Ret/Ret	Ret/Max	Ret/Ret	Ret/Max	Ret/Max	Ret/Ret	Ret/Max	Ret/Ret	Ret/Max	Ret/Max	Ret/Max	Ret/Max	Ret/Max	Ret/Max	Max/Max	Ret/Ret	Ret/Ret	Ret/Ret	Ret/Ret	Ret/Ret	Ret/Max	Ret/Max	Ret/Max	Ret/Max	Ret/Ret	Ret/Max	Ret/Max	Ret/Max
Murcott tangor	Ret/Ret	Ret/Ret	Ret/Ret	Ret/Ret	Ret/Max	Ret/Max	Ret/Ret	Ret/Max	Ret/Ret	Ret/Ret	Max/Max	Ret/Ret	Ret/Ret	na	Ret/Max	Ret/Max	Ret/Ret	Ret/Ret	Ret/Ret	Ret/Ret	Ret/Ret	Ret/Ret	Ret/Max	Ret/Ret	Ret/Ret	Ret/Ret	Ret/Ret	Ret/Ret	Ret/Ret
Ortanique tangor	Ret/Ret	Ret/Max	Ret/Ret	Ret/Max	Ret/Max	Ret/Max	Ret/Max	Ret/Max	Ret/Ret	Ret/Max	Ret/Max	Ret/Max	Ret/Ret	Ret/Max	Ret/Max	Ret/Ret	na	Ret/Max	Ret/Max	Ret/Max	Ret/Max	Ret/Ret	Ret/Max	Ret/Max	Ret/Max	na	Ret/Max	Ret/Max	Ret/Max
Temple tangor	Ret/Ret	Ret/Ret	Ret/Ret	Ret/Max	Ret/Max	Ret/Max	Ret/Max	Ret/Max	Ret/Ret	Ret/Ret	Ret/Max	Ret/Max	Ret/Max	Ret/Max	Ret/Max	Ret/Ret	Ret/Max	Ret/Max	Ret/Max	Ret/Ret	Ret/Max	Ret/Ret	Ret/Max	Ret/Max	Ret/Max	Ret/Max	Ret/Max	Ret/Max	Ret/Max
Lisbon lemon	Ret/Med	Ret/Med	Ret/Med	Max/Med	Ret/Med	Ret/Med	Ret/Med	Ret/Med	Ret/Med	Ret/Med	Ret/Med	Max/Med	Ret/Med	Max/Med	Ret/Med	Ret/Med	Max/Med	Ret/Med	Ret/Med	Max/Med	Ret/Med	Ret/Med	Ret/Med	Ret/Med	Ret/Med	Max/Med	Ret/Med	Ret/Med	Ret/Med
Eureka lemon	Ret/Med	Ret/Med	Ret/Med	Max/Med	Ret/Med	Ret/Med	Ret/Med	Ret/Med	Ret/Med	Ret/Med	Ret/Med	Max/Med	Ret/Med	Max/Med	Ret/Med	Ret/Med	Max/Med	Ret/Med	Ret/Med	Max/Med	Ret/Med	Ret/Med	Ret/Med	Ret/Med	Ret/Med	Max/Med	Ret/Med	Ret/Med	Ret/Med
Meyer lemon	Ret/Med	Ret/Med	Ret/Med	Ret/Med	Max/Med	Max/Med	Ret/Med	Max/Med	Ret/Med	Ret/Med	Ret/Med	Ret/Med	Ret/Med	Ret/Med	Max/Med	Max/Med	Ret/Med	Ret/Med	Ret/Med	Ret/Med	Ret/Med	Ret/Med	Max/Med	Ret/Med	Ret/Med	Ret/Med	Max/Med	Ret/Med	Ret/Med
Marrakech limonette	Ret/Med	Ret/Med	Ret/Med	Ret/Med	Ret/Med	Ret/Med	Ret/Med	Ret/Med	Ret/Med	Ret/Med	Ret/Med	Ret/Med	Ret/Med	Ret/Med	Ret/Med	Ret/Med	Ret/Med	Ret/Med	Ret/Med	Max/Med	Ret/Med	Ret/Med	Ret/Med	Ret/Med	Ret/Med	Ret/Med	Ret/Med	Ret/Med	Max/Med
Palestine lime	Ret/Med	Ret/Med	Ret/Med	Ret/Med	Ret/Med	Ret/Med	Ret/Med	Ret/Med	Ret/Med	Ret/Med	Ret/Med	Max/Med	Max/Med	Max/Med	Max/Med	Max/Med	Ret/Med	Ret/Med	Ret/Med	Ret/Med	Ret/Med	Ret/Med	Ret/Med	Ret/Med	Ret/Med	Ret/Med	Ret/Med	Ret/Med	Ret/Med
Rangpur lime	Ret/Med	Ret/Med	Ret/Med	na	Ret/Med	Ret/Med	Ret/Med	Ret/Med	Ret/Med	Ret/Med	Ret/Med	Ret/Med	Ret/Med	na	na	Ret/Med	Ret/Med	Ret/Med	Ret/Med	Ret/Med	Ret/Med	Ret/Med	na	Ret/Med	Ret/Med	Ret/Med	Ret/Med	Ret/Med	Ret/Med
Volkamer lemon	Ret/Med	Ret/Med	Ret/Med	Ret/Med	Ret/Med	Ret/Med	Ret/Med	Ret/Med	Ret/Med	Ret/Med	Ret/Med	Ret/Med	Ret/Med	Ret/Med	Ret/Med	Ret/Med	Ret/Med	Ret/Med	Ret/Med	Ret/Med	Ret/Med	Ret/Med	Ret/Med	Ret/Med	Ret/Med	Ret/Med	Ret/Med	Ret/Med	Ret/Med
Rough lemon	Ret/Med	Ret/Med	Ret/Med	Ret/Med	Ret/Med	Ret/Med	Ret/Med	Ret/Med	Ret/Med	Ret/Med	Ret/Med	na	Ret/Med	Ret/Med	Ret/Med	Ret/Med	Ret/Med	na	Ret/Med	Ret/Med	Ret/Med	Ret/Med	Ret/Med	na	na	Ret/Med	Ret/Med	Max/Med	Ret/Med
	Ret/Ret	two alleles inherited from C. reticulata
	Ret/Max	C. reticulata / C. maxima heterozygosity
	Ret/Med	C. reticulata / C. medica heterozygosity
	Max/Max	two alleles inherited from C. maxima
	Max/Med	C. medica / C. maxima heterozygosity
	na	undeterminated origin
